# Supplementary material for: The Synthesis and Initial Evaluation of MerTK Targeted PET Agents
Source: Molecules. 2022 Feb 22;27(5):1460. doi: 10.3390/molecules27051460 (PMC8911752; doi:10.3390/molecules27051460)
Supplement: Supplementary file 1 [file molecules-27-01460-s001.zip]

Archive with 1 entries (1 files):
- molecules-1543170-supplementary.pdf
